# Supplementary material for: A taxonomic, genetic and ecological data resource for the vascular plants of Britain and Ireland
Source: Sci Data. 2022 Jan 10;9:1. doi: 10.1038/s41597-021-01104-5 (PMC8748506; doi:10.1038/s41597-021-01104-5)
Supplement: Supplementary file 1 [file 41597_2021_1104_MOESM1_ESM.xlsx]

## Sheet: Database_structure
Supplemental Table 1. Detailed description of information within the database.
	Column	Description	Sources	Summary or possible values	Data coverage	Data coverage natives	Data coverage non-natives
BI_main.csv - main table
Taxonomy	kew_id	The Kew identification number associated with the main taxon name used in this dataset	https://wcvp.science.kew.org/, June 2020	—	—	—	—
	unclear_species_marker	Marked with "y" are species that have a high likelihood of misidentification in the field due to apomixis or other factors, members of sections, aggregates etc.		y, NA	—	—	—
	extinct_species_marker	Marked with "E" are species that were labelled as extinct in Stace, 2019 and show no signs of re-appearance in the study area. No additional data is given for these species beyond their taxonomy.	Stace, C. (2019). New Flora of the British Isles – Fourth Edition. C&M Floristics.	E, NA	—	—	—
	taxon_name	Species binomen and authority according to Stace, 2019	Stace, C. (2019). New Flora of the British Isles – Fourth Edition. C&M Floristics.	—	—	—	—
	taxon_name_binom	Species binomen according to Stace, 2019	Stace, C. (2019). New Flora of the British Isles – Fourth Edition. C&M Floristics.	—	—	—	—
	authors	Author associated with the species binomen according to Stace, 2019	Stace, C. (2019). New Flora of the British Isles – Fourth Edition. C&M Floristics.	—	—	—	—
	taxon_name_WCVP	Species binomen according to World Checklist of Vascular Plants, 2020, differs from taxon_name in case of spelling differences	https://wcvp.science.kew.org/, June 2020	—	—	—	—
	authors_WCVP	Author associated with the species binomen according to WCVP, 2020, differs from taxon_name in case of spelling differences	https://wcvp.science.kew.org/, June 2020	—	—	—	—
	order	Taxonomic rank: Order	National Center for Biotechnology Information (NCBI), WCVP	—	—	—	—
	family	Taxonomic rank: Family	National Center for Biotechnology Information (NCBI), WCVP	—	—	—	—
	genus	Taxonomic rank, sensu Stace 2019: Genus	https://www.ipni.org/, July 2020, Stace, C. (2019). New Flora of the British Isles – Fourth Edition. C&M Floristics.	—	—	—	—
	subgenus	Taxonomic rank, sensu Stace 2019: Subgenus	Stace, C. (2019). New Flora of the British Isles – Fourth Edition. C&M Floristics.	—	—	—	—
	section	Taxonomic rank, sensu Stace 2019: Section	Stace, C. (2019). New Flora of the British Isles – Fourth Edition. C&M Floristics.	—	—	—	—
	subsection	Taxonomic rank, sensu Stace 2019: Subsection	Stace, C. (2019). New Flora of the British Isles – Fourth Edition. C&M Floristics.	—	—	—	—
	series	Taxonomic rank, sensu Stace 2019: Series	Stace, C. (2019). New Flora of the British Isles – Fourth Edition. C&M Floristics.	—	—	—	—
	species	Taxonomic rank, sensu Stace 2019: Species	Stace, C. (2019). New Flora of the British Isles – Fourth Edition. C&M Floristics.	—	—	—	—
	group	Taxonomic rank, sensu Stace 2019: Group	Stace, C. (2019). New Flora of the British Isles – Fourth Edition. C&M Floristics.	—	—	—	—
	aggregate	Identity of the species binomen as eponym of an aggregate (agg), or as a member of an aggregate (in agg)	Stace, C. (2019). New Flora of the British Isles – Fourth Edition. C&M Floristics.	“agg.”, “in agg.”, NA	—	—	—
	members_of_agg.	Other species associated with the aggregate eponym	Stace, C. (2019). New Flora of the British Isles – Fourth Edition. C&M Floristics.	—	—	—	—
	taxonomic_status	Taxonomic status as listed in the World Checklist of Vascular Plants	https://wcvp.science.kew.org/, June 2020	"Accepted", "Synonym", "Homotypic_Synonym", "Unplaced"	—	—	—
	accepted_kew_id	The Kew identification number associated with the accepted WCVP taxon name if this differs from the main taxon name	https://wcvp.science.kew.org/, June 2020	—	—	—	—
	accepted_name	The WCVP accepted taxon name if this differs from the main taxon name	https://wcvp.science.kew.org/, June 2020	—	—	—	—
	accepted_authors	The author associated with the accepted WCVP taxon name if this differs from the main taxon name	https://wcvp.science.kew.org/, June 2020	—	—	—	—
	imperfect_match_with_Stace_IV	Marked with "y" are species where name according to Stace 2019 does not match WCVP name (i.e. due to small spelling differences)	—	“y”, NA	—	—	—
	WCVP_URL	URL to main taxon name on World Checklist of Vascular Plants	—	—	—	—	—
	POWO_URL	URL to main taxon name on Plants of the World Online	—	—	—	—	—
	IPNI_URL	URL to main taxon name on International Plants Name Index	—	—	—	—	—
	accepted_WCVP_URL	URL to WCVP accepted taxon name on World Checklist of Vascular Plants if different from main taxon name	—	—	—	—	—
Native status	StaceIV_nativity	Description of native status according to Stace 2019.	Stace, C. (2019). New Flora of the British Isles – Fourth Edition. C&M Floristics.	"?N" = possibly native, "Arch-colonist" = Archaeophyte colonist, "Arch-cultd" = Archaeophyte cultivated, "Arch-denizen" = Archaeophyte denizen, "N" = Native, "Neo-casual" = Neophyte casual, "Neo-natd" = Neophyte naturalized, "Neo-surv" = Neophyte survivor, "Neonative"	0.98	—	—
	Atlas_nativity_viaALIENATT_PLANTATT	Description of native status according to Atlas of the British Isles, obtained from PLANTATT, 2008 and ALIENATT	Hill, M. O., Preston, C. D., & Roy, D. B. (2004). PLANTATT-attributes of British and Irish plants: status, size, life history, geography and habitats. Centre for Ecology & Hydrology.; personal communication Kevin Walker (ALIENATT)	"AC" = Alien casual, "AN" = Neophyte, "AR" = Archaeophyte, "N" = Native, "NE" = Native endemic, "NA (unclear)" = native status doubtful, or intermediate states AR/N, AR/AN, AC (or AN?), AC change to AN?, AN (or AC?), AN change to AC?, AN or AC?, AN?	0.82	—	—
	Stace_Crawley_nativity_aliens	Description of native status according to Alien Plants by Stace & Crawley, 2015.	Stace, C. A. (2015). Alien plants (Collins New Naturalist Library, Book 129) (Vol. 129). HarperCollins UK.	"Arch" = Archaeophyte, "Arch-colonist" = Archaeophyte colonist, "Arch-cultd" = Archaeophyte cultivated, "Arch-denizen" = Archaeophyte denizen, "Neo" = Neophyte, "Neo-casual" = Neophyte casual, "Neo-natd" = Neophyate naturalized, "Neo-surv" = Neophyte survivor	0.48	—	—
Functional traits	SLA	Specific Leaf Area (total leaf area per total leaf dry mass) in mm2 mg-1, mean value taken from publicly available data from TRY database	Kattge et al., 2020; Adler et al., 2014; Atkin et al., 2015; Atkin et al., 1997; Atkin et al., 1999; Baruch & Goldstein, 1999; Beckmann et al., 2012; Belluau & Shipley, 2018; Blonder et al., 2011; Blonder et al., 2012; Blonder et al., 2015; Bond-Lamberty et al., 2002; Brendan et al., 2012; Burrascano et al., 2015; Cadotte, 2017; Campbell et al., 2007; Campetella et al., 2011; Cavender-Bares et al…	Mean: 24.46; Median: 22.45; Min: 0.51; Max: 207.78	0.56	0.69	0.45
	LDMC	Leaf Dry Matter Content (oven-dry mass per fresh mass) in g g-1, mean value taken from publicly available data from TRY database	Kattge et al., 2020; Beckmann et al., 2012; Belluau & Shipley, 2018; Blonder et al., 2015; Campbell et al., 2007; Campetella et al., 2011; Ciccarelli, 2015; Cornelissen, 1996; Cornelissen et al., 2003; Dahlin et al., 2013; Dalke et al., 2018; De Vries & Bardgett, 2016; Díaz et al., 2004; Frenette-Dussault et al., 2012; Freschet et al., 2010; Gos et al., 2016; Herz et al., 2017; Kazakou et al., 20…	Mean: 0.22; Median: 0.21; Min: 0.04; Max: 0.68	0.47	0.65	0.32
	seed_mass	Seed mass in mg, mean value taken from publicly available data from TRY database	Kattge et al., 2020; Adler et al., 2014; Cadotte, 2017; Cornelissen et al., 1996; Cornelissen et al., 2003; Díaz et al., 2004; Dwyer et al., 2014; Fitter & Peat, 1994; Frenette-Dussault et al., 2012; Giarrizzo et al., 2017; Gos et al., 2016; Green, 2009; Gutiérrez & Huth, 2012; Fagúndez & Izco, 2008; Kleyer et al., 2008; Kühn et al., 2004; Laughlin et al., 2010; Laughlin et al., 2011; Li & Shiple…	Mean: 59.09; Median: 1.24; Min: 0.0009; Max: 23993.88	0.68	0.74	0.63
	leaf_area	Leaf area in mm2, mean value taken from publicly available data from TRY database	Kattge et al., 2020; Blonder et al., 2011; Blonder et al., 2012; Bond-Lamberty et al., 2002; Burrascano et al., 2015; Cadotte, 2017; Campetella et al., 2011; Cavender-Bares et al., 2006; Ciccarelli, 2015; Cornelissen et al., 2003; Cornelissen et al., 2004; Dalke et al., 2018; Díaz et al., 2004; Fitter & Peat, 1994; Fonseca et al., 2000; Frenette-Dussault et al., 2012; Freschet et al., 2010; Galla…	Mean: 4009.61; Median: 922.42; Min: 0.19; Max: 180611.54	0.51	0.66	0.39
	mean_veg_height	Vegetative plant height in m, mean value taken from publicly available data from TRY database	Kattge et al., 2020; Berner et al., 2015; Bond-Lamberty et al., 2002; Bragazza, 2009; Brendan et al., 2012; Burrascano et al., 2015; Campetella et al., 2011; Cavender-Bares et al., 2006; Ciccarelli, 2015; Ciocarlan, 2009; Cornelissen, 1996; Cornelissen et al., 2004; De Frutos et al., 2015; Díaz et al., 2004; Dwyer et al., 2014; Everwand et al., 2014; Fitter & Peat, 1994; Fonseca et al., 2000; Fre…	Mean: 2.10; Median: 0.43; Min: 0.001; Max: 76.30	0.75	0.88	0.65
	max_veg_height	Vegetative plant height in m, maximum value taken from publicly available data from TRY database	See sources for mean_vegetative_height	Mean: 3.85; Median: 0.8; Min: 0.001; Max: 120	0.75	0.88	0.65
Realized niche description	L_PLANTATT	Ellenberg indicator values, describing realised niche for light, small numbers indicate affinity to low light (deep shade), high numbers bright conditions, determined for British plants	PLANTATT (Hill et al., 2004), https://www.brc.ac.uk/biblio/plantatt-attributes-british-and-irish-plants-spreadsheet	Ordinal; Range: 1 - 9, 1 = low light/deep shade, 9 0= full light	0.56	0.94	0.23
	F_PLANTATT	Ellenberg indicator values, describing realised niche for moisture (German ‘Feuchtigkeit’), small numbers indicate affinity to arid conditions, values of 10 or higher describe plants living as aquatics or submerged (12), determined for British plants	PLANTATT (Hill et al., 2004), https://www.brc.ac.uk/biblio/plantatt-attributes-british-and-irish-plants-spreadsheet	Ordinal; Range: 1 - 12; 1 = highly arid soils, 9 = wet soils, 10 = aquatic plant, 12 = submerged plant	0.56	0.94	0.23
	R_PLANTATT	Ellenberg indicator values, describing realised niche for soil acidity (reactivity - R), determined for British plants	PLANTATT (Hill et al., 2004), https://www.brc.ac.uk/biblio/plantatt-attributes-british-and-irish-plants-spreadsheet	Ordinal; Range: 1 - 9; 1= highly acidic soil, 9 = alkaline soil	0.56	0.94	0.23
	N_PLANTATT	Ellenberg indicator values, describing realised niche for soil fertility (termed ’N’, due to focus on nitrogen), determined for British plants	PLANTATT (Hill et al., 2004), https://www.brc.ac.uk/biblio/plantatt-attributes-british-and-irish-plants-spreadsheet	Ordinal; Range: 1 - 9; 1 = very low nitrogen and overall nutrient availability, 9 = excessive nutrient availability	0.56	0.94	0.23
	S_PLANTATT	Ellenberg indicator values, describing realised niche for salinity, determined for British plants	PLANTATT (Hill et al., 2004), https://www.brc.ac.uk/biblio/plantatt-attributes-british-and-irish-plants-spreadsheet	Ordinal; Range: 0 - 9; 0 = no salt tolerated, 9 = extreme salinity	0.56	0.94	0.23
	L_Doring	Ellenberg indicator values, describing realised niche for light, determined for central European plants	Zeigerwerte von Pflanzen & Flechten in Mitteleuropa (Döring, 2017), https://www.gbif.org/dataset/9a4fa5fd-698b-4484-81ce-a4048f5c2d86	Ordinal; Range: 1 - 9; 1 = low light/ deep shade, 9 = full light	0.6	0.94	0.32
	F_Doring	Ellenberg indicator values, describing realised niche for moisture (German ‘Feuchtigkeit’), determined for central European plants	Zeigerwerte von Pflanzen & Flechten in Mitteleuropa (Döring, 2017), https://www.gbif.org/dataset/9a4fa5fd-698b-4484-81ce-a4048f5c2d87	Ordinal; Range: 1 - 12; 1 = highly arid soils, 9 = wet soils, 10 = aquatic plant, 12 = submerged plant	0.59	0.92	0.31
	R_Doring	Ellenberg indicator values, describing realised niche for soil acidity (reactivity - R), determined for central European plants	Zeigerwerte von Pflanzen & Flechten in Mitteleuropa (Döring, 2017), https://www.gbif.org/dataset/9a4fa5fd-698b-4484-81ce-a4048f5c2d88	Ordinal; Range: 1 - 9; 1 = highly acidic soil, 9 = alkaline soil	0.55	0.87	0.29
	N_Doring	Ellenberg indicator values, describing realised niche for soil fertility (termed ’N’, due to focus on nitrogen), determined for central European plants	Zeigerwerte von Pflanzen & Flechten in Mitteleuropa (Döring, 2017), https://www.gbif.org/dataset/9a4fa5fd-698b-4484-81ce-a4048f5c2d89	Ordinal; Range: 1 - 9; 1 = very low nitrogen and overall nutrient availability, 9 = excessive nutrient availability	0.58	0.91	0.3
	S_Doring	Ellenberg indicator values, describing realised niche for salinity, determined for central European plants	Zeigerwerte von Pflanzen & Flechten in Mitteleuropa (Döring, 2017), https://www.gbif.org/dataset/9a4fa5fd-698b-4484-81ce-a4048f5c2d90	Ordinal; Range: 0 - 9; 0 = no salt tolerated, 9 = extreme salinity	0.61	0.95	0.32
	T_Doring	Ellenberg indicator values, describing realised niche for temperature, determined for central European plants	Zeigerwerte von Pflanzen & Flechten in Mitteleuropa (Döring, 2017), https://www.gbif.org/dataset/9a4fa5fd-698b-4484-81ce-a4048f5c2d91	Ordinal; Range: 1 - 9; 1 = extreme cold, 9 = strong heat	0.27	0.38	0.17
Life strategy	ECPE_CSR	Life strategy of species as described by Grime (1974). Each species falls in to a triangular space formed by the extremities (C, S, R), describing its typical life strategy tendency.	Electronic Comparative Plant Ecology (Hodgson et al., 1995)	“C” = competitor, “S” = stress tolerator, “R” = ruderal; any combination for intermediate strategies (e.g. “CS”, “C/CSR”)	0.14	0.27	0.04
	predicted_CSR	Life strategy of species as described by Grime (1974). Each species falls in to a triangular space formed by the extremities (C, S, R), describing its typical life strategy tendency.	Inferred from functional traits (SLA, leaf area, leaf dry matter content), following the method proposed by Pierce et al., 2016	“C” = competitor, “S” = stress tolerator, “R” = ruderal; any combination for intermediate strategies (e.g. “CS”, “C/CSR”)	0.45	0.63	0.3
Growth form and succulence	growth_form	Plant growth form as determined by TRY contributors Engemann and Günther	Kattge et al., 2020; Engemann et al., 2016; Günther, unpublished	“Aquatic”, “Fern”, “Graminoid”, “Herb”, “Shrub”, “Tree”, NA	0.86	0.89	0.83
	succulence	Species that were labelled as “succulent” or exhibiting “succulence” in a query of the TRY database’s publically available data on growth form were assigned the label “succulent” in our database	Dressler et al., 2014; Onstein et al., 2014; Sheremetev, 2005; Flores, unpublished; Forey, unpublished; Günther, unpublished; Wright, unpublished	“succulent”, NA	16 species have label “succulent”	11	5
Life-form	life_form	Raunkiaer life-form; most likely category listed first; alternative life-forms afterwards.	Pers. comm., M.J.M.C.	"chamaephyte", "epiphyte", "geophyte", "helophyte", "hemicryptophyte", "hydrophyte", "phanerophyte", "therophyte", or allocated to more than one of these, addition of "tree" (phanerophyte that can grow into a tree, i.e. single stemmed and tall), "vine" (both for woody and herbaceous climbers), "parasite" (for achlorophyllous species, plus Viscum)	1	1	1
Associated biome	biome	Broad biome the species is associated with.	ecoflora.co.uk, June 2020, (Fitter & Peat, 1994)	"Arctic montane", "Boreal Montane", "Boreo-Arctic Montane", "Boreo-Temperate", "Mediterranean", "Mediterranean-Atlantic", "Southern Temperate", "Temperate", "Wide Boreal", "Wide Temperate"	0.48	0.86	0.15
Origin	origin	Description of origin country/region (most likely candidate for area plants where introduced from; not complete foreign distribution) as mentioned in Stace 2019, only for non-natives	Stace, C. (2019). New Flora of the British Isles – Fourth Edition. C&M Floristics.	—	0.48	17 species of assumed native origin	0.87
	TDWG_level_1_code	TDWG level one code (Brummitt, 2001), manually determined from origin descriptions	—	1: Europe, 2: Africa, 3: Asia-Temperate, 4: Asia-Tropical, 5: Australasia, 6: Pacific, 7: Northern America, 8: Southern America	0.46	16 species of assumed native origin	0.84
Species distributions	GB_Man_hectads_post2000	Number of hectads with records of this species since 2000, from BSBI Ddb September 2020. Hectads of Great Britain (excluding Northern Ireland) and Isle of Man.	BSBI Distribution database, September 2020	Mean: 473.3; Median: 86.0; Min: 0; Max: 2819.0	0.98	0.98	0.97
	Ire_hectads_post2000	Number of hectads with records of this species since 2000, from BSBI Ddb September 2020. Hectads of Ireland (including Northern Ireland).	BSBI Distribution database, September 2020	Mean: 113.7; Median: 2.0; Min: 0; Max: 1006.0	0.98	0.98	0.97
	CI_hectads_post2000	Number of hectads with records of this species since 2000, from BSBI Ddb September 2020. Hectads of the Channel Islands.	BSBI Distribution database, September 2020	Mean: 2.3; Median: 0; Min: 0; Max: 14.0	0.98	0.98	0.97
	GB_Man_hectads_1987_1999	Number of hectads with records of this species between 1987 and 1999, from BSBI Ddb September 2020. Hectads of Great Britain (excluding Northern Ireland) and Isle of Man.	BSBI Distribution database, September 2020	Mean: 407.2; Median: 43.0; Min: 0; Max: 2786.0	0.98	0.98	0.97
	Ire_hectads_1987_1999	Number of hectads with records of this species between 1987 and 1999, from BSBI Ddb September 2020. Hectads of Ireland (including Northern Ireland).	BSBI Distribution database, September 2020	Mean: 93.0; Median: 0; Min: 0; Max: 971	0.98	0.98	0.97
	CI_hectads_1987_1999	Number of hectads with records of this species between 1987 and 1999, from BSBI Ddb September 2020. Hectads of the Channel Islands.	BSBI Distribution database, September 2020	Mean: 2.3; Median: 0; Min: 0; Max: 15.0	0.98	0.98	0.97
	GB_Man_hectads_2000_2009	Number of hectads with records of this species between 2000 and 2009, from BSBI Ddb September 2020. Hectads of Great Britain (excluding Northern Ireland) and Isle of Man.	BSBI Distribution database, September 2020	Mean: 328.4; Median: 37.5; Min: 0; Max: 2590.0	0.98	0.98	0.97
	Ire_hectads_2000_2009	Number of hectads with records of this species between 2000 and 2009, from BSBI Ddb September 2020. Hectads of Ireland (including Northern Ireland).	BSBI Distribution database, September 2020	Mean: 63.9; Median: 1.0; Min: 0; Max: 880.0	0.98	0.98	0.97
	CI_hectads_2000_2009	Number of hectads with records of this species between 2000 and 2009, from BSBI Ddb September 2020. Hectads of the Channel Islands.	BSBI Distribution database, September 2020	Mean: 1.0; Median: 0; Min: 0; Max: 10.0	0.98	0.98	0.97
	GB_Man_hectads_2010_2019	Number of hectads with records of this species between 2010 and 2019, from BSBI Ddb September 2020. Hectads of Great Britain (excluding Northern Ireland) and Isle of Man.	BSBI Distribution database, September 2020	Mean: 419.2; Median: 64.5; Min: 0; Max: 2799.0	0.98	0.98	0.97
	Ire_hectads_2010_2019	Number of hectads with records of this species between 2010 and 2019, from BSBI Ddb September 2020. Hectads of Ireland (including Northern Ireland).	BSBI Distribution database, September 2020	Mean: 100.2; Median: 1.0; Min: 0; Max: 1002.0	0.98	0.98	0.97
	CI_hectads_2010_2019	Number of hectads with records of this species between 2010 and 2019, from BSBI Ddb September 2020. Hectads of the Channel Islands.	BSBI Distribution database, September 2020	Mean: 2.1; Median: 0; Min: 0; Max: 14.0	0.98	0.98	0.97
Hybrid propensity	hybrid_propensity	Hybrid propensity (sensu Whitney et al., 2010)			0.2	0.3	0.11
	scaled_hybrid_propensity	Scaled hybrid propensity (weighted by the number of intragenic combinations within the genus)			0.2	0.3	0.11
DNA barcodes	BOLD_link1-3	Hyperlink to BOLD database, which contains barcode sequences (rbcL, matK and ITS2), herbarium specimen and details about sample collection; each hyperlink accesses a different specimen, where possible, three individual BOLD_accessions are used per species	Pers. comm. L.J., N.D.V., Jones et al., 2021, in press	—	0.44	0.86	0.09
Genome size	GS_1C_pg	Haploid genome size in picograms. Smallest measurement.	see column “data_source”	Mean: 3.41; Median: 1.22; Min: 0.08; Max: 88.90	65% with at least one measurement	76% with at least one measurement	56% with at least one measurement
	GS_2C_pg	Diploid genome size in picograms. Smallest measurement.	see column “data_source”	Mean: 6.82; Median: 2.44; Min: 0.16; Max: 177.80	65% with at least one measurement	76% with at least one measurement	56% with at least one measurement
	GS_1C_Mbp	Haploid genome size in mega base pairs. Smallest measurement.	see column “data_source”	Mean: 3336.63; Median: 1190.90; Min: 81.00; Max: 86943.96	65% with at least one measurement	76% with at least one measurement	56% with at least one measurement
	GS_2C_Mbp	Diploid genome size in mega base pairs. Smallest measurement.	see column “data_source”	Mean: 6673.24; Median: 2381.80; Min: 163.00; Max: 173887.90	65% with at least one measurement	76% with at least one measurement	56% with at least one measurement
	from_BI_material	Binary information on provenance of material used for the genome size measurement.	Information on individual publications	“y” = from UK, BI material, “n” = not from UK, BI material	5% - “y”, 60% - “n”	8% - "y", 67% - "n"	1% - "y", 53% - "n"
	data_source	Data source that contributed the genome size measurement in question.	—	“Šmarda et al., 2019”, “Zonneveld, 2019”, “C-ValueDB”, “Kew”	—	—	—
Chromosome numbers	sporophytic_chromosome_number	Sporophytic chromosome number, determined from material from the Britain and Ireland. Summary report of available information per species. Numbers are uniformly quoted as sporophytic number irrespective of the tissue from which the count was derived. In doing this, particular care was taken in interpreting counts made on the gametophytes of apogamous ferns.	Pers. comm. R.J.G.	Counts that are approximate in some way or have additional data, e.g. supernumerary chromosomes (suffix 's') or fragments (suffix 'f'), are listed here in addition to simple numbers. Approximate counts are cited with the prefix 'c.' or given as a range (sometimes with an indication of the mode). In a few cases reports from flow cytometry studies have been included and these are indicated using th…	44% with at least one count	76% with at least one count	17% with at least one count
	infraspecific_variation_chrom_number	Where chromosome numbers are available, this column will indicate if diversity in chromosome counts has been observed in our dataset. For species with "y" the full range of counts is available in chrom_num_BI.csv	Pers. comm. R.J.G.	Information on infra-specific variation is coded as: "n" = no variation recorded, "m" = mixoploid variation, "p" = possible variation (owing to approximate counts), "s" = variation only in the presence and number of supernumerary chromosomes or fragments, "v" = variation present (euploid or aneuploid). In most cases, the "p" category is almost certainly "n" in reality.	—	—	—
	other_reported_sporophytic_chromosome_number	Chromosome count information from additional (non-British/Irish) sources.	see column "source_of_other_chrom_num"		0.72	0.72	0.52
	source_of_other_chrom_num	Data source(s) that contributed the chromosome counts listed in "other_reported_sporophytic_chromosome_number".	—	“Šmarda et al., 2019”, “Zonneveld, 2019”, “C-ValueDB”	—	—	—
GS_BI.csv - all genome size measurements
	kew_id	The Kew identification number associated with the main taxon name used in this dataset	https://wcvp.science.kew.org/, June 2020	—	—
	taxon_name	Species binomen and authority according to Stace, 2019	Stace, C. (2019). New Flora of the British Isles – Fourth Edition. C&M Floristics.	—	—
	taxon_name_binom	Species binomen according to Stace, 2019	Stace, C. (2019). New Flora of the British Isles – Fourth Edition. C&M Floristics.	—	—
	authors	Author associated with the species binomen	Stace, C. (2019). New Flora of the British Isles – Fourth Edition. C&M Floristics.	—	—
	GS_2C_pg	Diploid genome size in picograms	see column “data_source”	Mean: 7.20; Median: 2.58; Min: 0.16; Max: 205.80	4392 measurements
	GS_1C_pg	Haploid genome size in picograms	see column “data_source”	Mean: 3.60; Median: 1.29; Min: 0.08; Max: 102.90	4392 measurements
	GS_2C_Mbp	Diploid genome size in megabasepairs	see column “data_source”	Mean: 7042.99; Median: 2525.24; Min: 163.00; Max: 201684.00	4392 measurements
	GS_1C_Mbp	Haploid genome size in megabasepairs	see column “data_source”	Mean: 3521.52; Median: 1262.62; Min: 81.00; Max: 100842.00	4392 measurements
	from_BI_material	Binary information on provenance of material used for the genome size measurement.	Information on individual publications	“y” = from UK, BI material, “n” = not from UK, BI material, NA = unknown origin of material	734 measurements - “y”, 3598 measurements - “n”, 60 measurements - “NA”
	data_source	Data source that contributed the genome size measurement in question.	—	“Kew” if newly performed at RBG Kew, “Šmarda et al., 2019”, “Zonneveld, 2019”, for data derived from the specified publications and “C-ValueDB” for data mined from https://cvalues.science.kew.org/	—
	ID	Identification number for the data sources	—	1 = “Kew”, 2 = “Šmarda et al., 2019”, 3 = “Zonneveld, 2019”, 4 = “C-Value database”	—
GS_Kew_BI.csv - all new genome size measurements made at RBG Kew (all made on BI material)
	kew_id	The Kew identification number associated with the main taxon name used in this dataset	https://wcvp.science.kew.org/, June 2020	—	—
	taxon_name	Species binomen and authority according to Stace, 2019	Stace, C. (2019). New Flora of the British Isles – Fourth Edition. C&M Floristics.	—	—
	taxon_name_binom	Species binomen according to Stace, 2019	Stace, C. (2019). New Flora of the British Isles – Fourth Edition. C&M Floristics.	—	—
	authors	Author associated with the species binomen	Stace, C. (2019). New Flora of the British Isles – Fourth Edition. C&M Floristics.	—	—
	MSB_number	ID number at MSB if material was sourced from there	—	—	—
	standard_species	Reference standard species used for measurement	—	—	—
	standard_2C_pg	Genome size of standard species used for measurement, 2C, in pg	—	—	—
	buffer	Buffer used for flow cytometry	—	Ebihara, General purpose buffer 3%PVPBmet, LB01, CyStain PI OxProtect, Galbraith	—
	buffer_composition	Composition of buffer used for flow cytometry	—	—	—
	buffer_origin	Original publication that established the buffer or distributor the buffer was obtained from	—	—	—
	GS_2C_pg	Diploid genome size in picograms	—	Mean: 6.92; Median: 2.90; Min: 0.36; Max: 187.55	Number of species in full list with at least one measurement: 467
	GS_1C_pg	Haploid genome size in picograms	—	Mean: 3.46; Median: 1.45; Min: 0.18; Max: 93.78	Number of species in full list with at least one measurement: 467
	GS_2C_Mbp	Diploid genome size in megabasepairs	—	Mean: 6771.56; Median: 2839.41; Min: 350.99; Max: 183426.80	Number of species in full list with at least one measurement: 467
	GS_1C_Mbp	Haploid genome size in megabasepairs	—	Mean: 3385.95; Median: 1418.49; Min: 175.49; Max: 91713.38	Number of species in full list with at least one measurement: 467
	cv_sample	Coefficient of variation for mean channel position of the peak, quality assessment of sample flow cytometry	—	—	—
	cv_standard	Coefficient of variation for mean channel position of the peak, quality assessment of standard flow cytometry	—	—	—
	matched_by_synonym	“y” denotes species that were measured from tissue labeled as a different but synonymous name of the name used for this database	—	“y”, blank	—
	cited_name	Species binomen that was recorded when the measurement was first made. Curated to match latest StaceIV nomenclature.
chrom_num_BI.csv - all chromosome number and notes
	kew_id	The Kew identification number associated with the main taxon name used in this dataset	https://wcvp.science.kew.org/, June 2020	—	—
	taxon_name	Species binomen and authority according to Stace, 2019	Stace, C. (2019). New Flora of the British Isles – Fourth Edition. C&M Floristics.	—	—
	cited_name	Species binomen and authority the chromosome number was attributed to. Names were curated to most recent synonyms by R.J.G. Subspecies level counts were attributed to the species level taxon (e.g. Armeria maritima ssp. elongata -> Armeria maritima)	Pers. comm. R.J.G.	—	—
	sporophytic_chromosome_number	Chromosome number, derived from counts on material from Britain and Ireland.	Pers. comm. R.J.G.	Mean: 38.71; Median: 32; Min: 6; Max: 252	—
	notes	Chromosome number information when chromosome count is not a simple number	Pers. comm. R.J.G.	Counts that are approximate in some way or have additional data, e.g. supernumerary chromosomes (suffix 's') or fragments (suffix 'f'), are listed here. Approximate counts are cited with the prefix 'c.' or given as a range (sometimes with an indication of the mode). In a few cases reports from flow cytometry studies have been included and these are indicated using the format '4x(2n=68)' for examp…	—
	unambiguous_match	Binary information on type of match between cited name and taxon name.	—	“y”: binomial and authority used when count was performed are identical to taxon name and authority in our database; “n”: originally used binomial has either been matched to a currently accepted synonymous taxon name or a lower level taxon (subsp., var.) was matched to species level taxon name	—
	number_identical_observations	Number of identical observations (where both the name the count was recorded under and the count recorded were identical)	—	—	—
